# Supplementary material for: Verbal and visuospatial short-term and working memory data across a 43-year period (1973–2016) worldwide: Flynn and anti-Flynn effects
Source: Data Brief. 2020 Feb 3;29:105231. doi: 10.1016/j.dib.2020.105231 (PMC7013124; doi:10.1016/j.dib.2020.105231)
Supplement: Multimedia component 1 [file mmc1.xml]

<?xml version="1.0" encoding="utf-8" standalone="no"?>
<data>
  <datasets>
    <author>peera.1.wongupparaj@kcl.ac.uk;peerawong02@gmail.com</author>
    <type>1</type>
    <dataset>
      <name>Datasets for forward/backward digit span and Corsi-block tests covering 43 years (1973-2016)</name>
      <caption />
      <description>This datasets present several important parameters regarding the Anti-Flynn and Flynn effects on working memory and short-term memory scores indexed by forward/backward Digit span and Corsi-block tests. The datasets also offer 742, 594, 307, and 111 individual samples worldwide for forward digit span, backward digit span, forward Corsi-block, and backward Corsi-block tests, respectively, covering a period of 43 years (1973-2016) and 139677 people.</description>
      <filetype>
        <name />
      </filetype>
      <filesize />
      <source>0</source>
      <sourcename>Original Data</sourcename>
      <access>
        <type>1</type>
        <name>Data available in data repository</name>
        <reponame>Mendeley Data</reponame>
        <PersistentId>10.17632/t64gnmbfk3.1</PersistentId>
        <deeplinkurl>https://doi.org/10.17632/t64gnmbfk3.1</deeplinkurl>
      </access>
    </dataset>
  </datasets>
</data>
